# Supplementary material for: Visualizing subcellular changes in the NAD(H) pool size versus redox state using fluorescence lifetime imaging microscopy of NADH
Source: Commun Biol. 2024 Apr 9;7:428. doi: 10.1038/s42003-024-06123-7 (PMC11004000; doi:10.1038/s42003-024-06123-7)
Supplement: Supplementary file 4 — Supplementary Data [file 42003_2024_6123_MOESM4_ESM.xlsx]

## Sheet: Fig.1
Fig.1a							Fig.1b							Fig.1c								Fig.1d							Fig.1e				Fig.1f
NADH lifetime with increased pool size							NADH lifetime with increased pool size							NAD(H) Levels								NAD+/NADH							Routine Respiration				Glycolysis Rate (lactate secretion)
mitochondria		nucleus		cytoplasm			mitochondria		nucleus		cytoplasm			untr	300M NR	1mM NR	1nM FK866	1.5nM FK866	2nM FK866	5nM FK866		untr	300M NR	1mM NR	1nM FK866	1.5nM FK866	2nM FK866		untr	300M NR	5nM FK866		untr	300M NR	5nM FK866
untr	1mM NR	untr	1mM NR	untr	1mM NR		untr	5nM FK866	untr	5nM FK866	untr	5nM FK866		0.896814	1.79893	1.36958	0.924938	0.597777	0.572891	-0.0016098		1.146	1.07954	1.45472	1.05503	0.859935	0.938982		29.9394	36.0512	30.7793		0.92573	0.765897	1.11707
835.96	783.355	556.892	531.116	708.681	722.033		807.201	1603.98	555.726	1206.69	708.681	1431.45		0.835781	1.63563	1.41933	0.706995	0.743015	0.177096	-0.0271884		1.50055	1.63815	1.52907	1.17081	1.92075	2.50967		30.4503	36.201	33.0674		0.915302	0.648139	1.10745
838.638	765.257	546.077	574.776	716.997	772.325		805.701	1642.42	560.482	1256.73	716.997	1470.97		1.25581	2.41748	2.6435	1.32497	0.911455	0.709261	0.0558097		1.17349	0.902708	0.980875	0.9984	1.11112	0.81092		29.5805	28.0933	15.0346		1.49331	1.31113	1.11455
846.894	749.791	576.343	628.504	728.996	757.254		811.065	1593.39	578.27	1293.91	728.996	1485		0.956261	2.02111	1.44167	1.09117	0.619179	0.326074	0.107298		0.729988	1.05242	1.86217	0.574159	0.597798	0.547726		42.1629	30.2942	32.1508		0.956296	1.04954	1.00134
816.961	809.801	579.428	565.365	774.751	715.09		790.804	1581.99	578.525	1269.45	774.751	1365.85		1.05533	1.12179	1.2144	0.588569	0.624927	0.289272	0.0691806		0.51772	0.95087	1.07088	1.27652	0.757379	0.642691		42.1479	50.8494	32.9379		1.05612	0.823547	1.13111
811.698	792.474	558.366	554.59	727.561	767.836		791.999	1549.75	565.447	1103.56	727.561	1377.53		1.02775	1.94201	1.99236	0.975836	0.514049	0.537934	0.0262533									35.0984	44.6846	30.3434		0.653238	0.840672	1.0644
														1.25413	2.67942	2.17026	0.827758	1.42715	0.444452	0.0448238									31.9654	35.2232	29.7459
														1.47369	2.18228	2.59294	1.32285	1.01273	0.575154	0.0460266									31.9755	33.6058	28.9501
871.862	764.431	572.325	543.074	775.319	747.66		833.984	1532.79	571.463	996.832	775.319	1465.92		0.698059	2.12706	2.68464	0.626507	0.370144	0.178599	0.0605094									29.2626	20.5452	28.4205
827.873	750.266	557.839	571.763	768.574	765.42		796.575	1518.49	562.273	1024.05	768.574	1490.95		0.546365	1.06667	1.30047	0.751321	0.473306	0.185912	0.0331026									21.7135	19.7229	27.5026
840.186	748.152	565.386	529.509	749.02	709.668		815.63	1669.82	561.387	1187.37	749.02	1449.17																	23.2261	27.7669	24.3749
805.098	786.428	570.357	586.643	717.667	739.149		785.001	1538.19	586.687	1052.74	717.667	1446.41																	55.7255	26.6536	50.4905
805.132	801.236	551.2	566.394	646.407	772.641		775.579	1440.52	556.639	945.091	646.407	1278.34																	52.9271	44.9978	46.9875
																													49.3087	43.0024	47.976
																													48.9354	40.1433	46.8975
856.606	747.508	579.976	577.472	679.833	643.434		812.89	1563.16	573.146	1253.15	679.833	1629.59																	36.456	37.4955	38.4278
844.303	784.43	573.031	565.798	782.75	792.718		804.214	1447.47	568.12	938.165	782.75	1441.54																	33.5589	37.2147	33.6542
827.659	775.939	555.711	608.977	703.097	795.656		799.289	1400.37	551.186	901.759	703.097	1375.79																		33.7772
815.484	783.318	560.902	558.832	749.745	697.567		799.538	1475.28	579.248	908.678	749.745	1134.92
806.1	797.96	547.486	559.864	741.561	805.163		790.838	1423.18	566.75	1184.31	741.561	1548.94
826.426	795.165	557.255	557.872	726.869	767.537		795.65	1530.72	558.522	962.819	726.869	1362.84
826.085	848.402	558.99	569.494	722.491	721.713		808.209	1663.26	569.92	1159.95	722.491	1525.49
813.747	809.258	585.498	548.513	734.617	736.486		782.698	1503.72	584.276	942.924	734.617	1352.84
820.178	816.554	560.058	581.721	719.373	760.416		794.929	1546.32	565.354	1076.91	719.373	1452.51
863.714	798.878	555.304	575.504	753.636	748.387		825.283	1535.07	560.379	1015.65	753.636	1437.11
812.698	716.386	563.643	577.924	748.276	741.64		802.075	1143.57	575.586	769.006	748.276	1378.11
834.591	743.468	579.672	567.15	739.136	759.663		784.099	1173.56	571.697	751.489	739.136	1453.67
831.02	732.375	566.113	579.196	727.255	770.383		803.676	1177.28	570.513	741.945	727.255	1461.4
846.17	728.72	557.965	575.855	715.639	715.07		816.481	1119.77	564.794	712.776	715.639	1470.88
825.671	723.442	549.714	565.703	726.679	747.782		800.438	1190.01	555.86	739.313	726.679	1366.72

## Sheet: Fig.2
Fig.2a				Fig.2b				Fig.2c				Fig.2d					Fig.2e					Fig.2f
Mitochondrial Tmean correlated to mtLbNOX expression				Nuclear Tmean correlated to mtLbNOX expression				Cytoplasmic Tmean correlated to mtLbNOX expression				NAD+ Levels					NADH Levels					Mitochondrial T2 correlated to mtLbNOX expression
mtLbNOX expression	Tmean(norm)			mtLbNOX expression	Tmean(norm)			mtLbNOX expression	Tmean(norm)			ctrl untr	mtLbNOX untr	ctrl AA	mtLbNOX AA		ctrl untr	mtLbNOX untr	ctrl AA	mtLbNOX AA		mtLbNOX expression	Tmean(norm)
	untr	AA			untr	AA			untr	AA		0.940971	0.581243	0.909895	0.566303		0.928703	0.636055	1.57496	0.72782			untr	AA
35.7	1.04928			35.7	0.956059			36.754	1.01302			1.00894	0.592226	0.843964	0.584071		1.02989	0.666682	1.46336	0.760624		35.7	1.05425
85.22	1.07332			85.22	1.00157			42.501	1.00466			1.05009	0.512648				1.0414	0.560036				85.22	1.03896
41.93	0.992208			41.93	1.00106			110.042	1.00123													41.93	1.04846
79.43	0.955918			79.43	0.928593			31.931	1.05581													79.43	1.03476
31.79	0.913484			31.79	0.943589			70.211	1.07839													31.79	1.03983
184.91	1.04149			184.91	0.977779			103.389	0.947503													184.91	1.06851
120.99	0.996975			120.99	1.17165			28.125	1.00952													120.99	1.00787
57.26	0.977332			57.26	1.0197			55.586	1.0313													57.26	1.03588
47.75	0.986865			47.75	1.04708			148.116	1.0572													47.75	0.996965
72.34	1.03484			72.34	1.00922			111.438	0.890972													72.34	1.0019
51.76	0.923029			51.76	1.01953			48.204	1.05107													51.76	0.981559
138.3	0.905053			138.3	0.999039			123.006	1.03701													138.3	0.975735
30.24	0.939105			30.24	0.976995			11.184	1.04247													30.24	1.0176
130.06	1.10087			130.06	1.0174			110.799	1.00205													130.06	1.00073
173.59	1.01632			173.59	1.00041			40.528	1.0375													173.59	0.99104
38.9	1.03939			38.9	1.02852			80.854	0.998783													38.9	0.995692
51.69	1.03204			51.69	0.95509			8.694	1.03944													51.69	0.996834
111.83	1.02248			111.83	0.946708			217.046	1.01572													111.83	1.01268
69.63	0.997268			69.63	0.969525			114.641	0.900251													69.63	0.998973
42.61	0.972646			42.61	1.00597			28.57	1.01068													42.61	0.97689
130.52	0.988578			130.52	0.953914			58.966	0.956245													130.52	1.00905
41.48	0.971231			41.48	0.987001			37.893	0.953277													41.48	1.00179
199.11	0.996462			199.11	1.03639			80.289	0.930508													199.11	0.969696
10.2	1.01951			10.2	0.971596			42.862	0.914295													10.2	1.02883
111.2	1.02812			111.2	0.976554			78.984	1.05832													111.2	1.00565
112.02	0.993552			112.02	1.02129			205.723	0.939641													112.02	0.98705
9.64	1.03264			9.64	1.07776			96.36	0.894196													9.64	0.965575
40.8	0.980376			40.8	0.980234			248.038	0.954454													40.8	0.998085
106.82	0.996802			106.82	0.982041			228.775	0.927982													106.82	0.959948
73.15	1.00414			73.15	1.00598			50.836	0.936267													73.15	0.983501
139.76	0.966762			139.76	1.04959			108.559	1.05882													139.76	0.940337
93.22	1.04291			93.22	0.978156			99.198	1.14691													93.22	1.00824
52.83	0.994945			52.83	1.02593			46.492	1.02385													52.83	0.997486
160.75	1.01568			160.75	0.955387			24.049	1.04664													160.75	0.992541
24.31	0.998385			24.31	1.02269			155.132	1.18751													24.31	1.00354
128.2	1.0406			128.2	1.02245			26.573	0.988655													128.2	0.997061
26.94	0.991512			26.94	0.987842			82.706	1.06716													26.94	1.00623
117.87	0.933801			117.87	0.961978			72.963	1.0042													117.87	0.986472
47.76	0.985634			47.76	0.967084			11.961	1.07007													47.76	1.01248
229.43	1.04892			229.43	0.978538			211.726	1.15556													229.43	1.03649
186.13	1.07107			186.13	1.07265			63.793	0.978617													186.13	1.01144
30.11	0.957184			30.11	1.02205			13.388	1.00403													30.11	0.991596
107.43	0.975452			107.43	0.996498			13.495	0.957223													107.43	0.998654
51	0.99583			51	0.990909			26.975	0.959947													51	1.01543
92.78	1.03126			92.78	1.03049			66.775	0.951566													92.78	1.04743
25.93	1.01367			25.93	0.997029			41.513	0.987907													25.93	1.0085
95.25	0.979715			95.25	0.988185			50.804	1.08068													95.25	1.02544
34.32	0.975351			34.32	1.03516			50.244	0.923581													34.32	1.01792
83.98	1.04032			83.98	1.00087			46.175	0.90118													83.98	1.02888
28.15	0.932732			28.15	0.936183			45.098	0.950233													28.15	1.00876
154.53	0.988948			154.53	0.986674			39.874	0.969253													154.53	1.03365
47.74	1.0585			47.74	1.0387			35.872	0.940818													47.74	1.02445
87.52	0.97951			87.52	0.986698			25.811	0.956989													87.52	1.01017
44.3	0.977298			44.3	0.969724			102.067	0.965397													44.3	0.98824
47.62	1.03039			47.62	1.03287			110.973	0.975442													47.62	1.06105
146.52	1.00678			146.52	1.05961			75.837	0.962389													146.52	0.994344
45.52	0.98367			45.52	0.984704			39.166	1.0956													45.52	0.985182
94.42	0.994243			94.42	0.969501			49.189		1.04504												94.42	0.983458
37.27	0.936168			37.27	0.989068			45.472		1.05532												37.27	0.983462
183	1.07299			183	0.998255			44.566		1.03182												183	1.04462
36.74	0.998467			36.74	0.996269			72.642		1.12655												36.74	1.02773
24.74	0.97244			24.74	0.999038			183.7		1.00154												24.74	0.981121
92.2	1.0067			92.2	0.973679			57.853		0.941594												92.2	0.974221
12.65	1.04951			12.65	0.997492			71.784		1.07873												12.65	0.981427
70.24	1.02569			70.24	1.00358			246.293		1.04555												70.24	0.958163
14.8	0.999959			14.8	1.01855			70.64		1.03262												14.8	0.963794
82.73	0.997804			82.73	0.998079			86.859		1.03767												82.73	0.950037
66.82	0.980294			66.82	0.987178			182.359		1.04352												66.82	0.955489
94.57	0.995969			94.57	0.991953			50.239		1.05907												94.57	0.968546
24.03	0.971638			24.03	1.03045			236.082		0.999231												24.03	0.954058
133.2	1.05388			133.2	0.975874			180.218		1.00382												133.2	1.00108
48.88	0.945199			48.88	0.992013			75.65		1.02061												48.88	0.970624
40.82	0.987041			40.82	0.998226			74.646		1.05847												40.82	0.987662
27.12	1.01385			27.12	0.980122			42.614		1.00763												27.12	0.98432
41.05	0.985792			41.05	1.00855			53.31		1.04898												41.05	0.963991
28.1	0.994932			28.1	1.03155			98.399		1.07308												28.1	0.997411
50.32	1.00821			50.32	1.01036			62.164		1.07113												50.32	0.981808
41.8	1.01109			41.8	1.0033			24.902		0.929651												41.8	0.984705
28.98	0.991139			28.98	1.04305			232.922		1.01838												28.98	0.989408
145.7	0.995503			145.7	0.984219			54.7		1.00142												145.7	1.00483
102.3	1.04716			102.3	1.01211			141.624		0.999671												102.3	1.00808
55.43	0.97963			55.43	0.988537			163.091		0.933507												55.43	1.00162
39.42	1.02606			39.42	0.975774			38.381		0.995186												39.42	0.99227
94.02	0.984079			94.02	0.984468			155.354		1.00025												94.02	1.00352
77.31	0.993012			77.31	1.01537			49.687		0.981773												77.31	1.00202
32.25	0.983414			32.25	0.996465			28.93		0.967116												32.25	0.984232
47.57		0.910207		47.57		1.01042		80.307		0.939521												47.57		1.01948
170.13		0.959341		170.13		0.999165		128.085		0.893095												170.13		1.01887
254.53		1.14561		254.53		0.984842		134.575		0.950636												254.53		1.01941
255		1.13668		255		0.977243		137.581		0.917725												255		1.0317
33.77		0.934492		33.77		0.987967		95.261		0.979372												33.77		1.00782
111.76		0.984936		111.76		1.02696		121.066		0.950949												111.76		1.03267
24.3		1.00627		24.3		0.997884		8.28		0.940913												24.3		1.02117
43.94		0.922465		43.94		1.01552		95.479		1.02186												43.94		1.02053
222.81		0.995058		222.81		0.991524		99.057		1.02924												222.81		1.00656
198.95		0.977634		198.95		0.942396		108.33		0.983448												198.95		1.00462
211.31		1.06645		211.31		1.03764		246.62		0.928933												211.31		1.00341
145.09		0.908394		145.09		0.995898		99.714		0.918579												145.09		1.01391
52.81		0.994368		52.81		0.999017		68.75		0.943448												52.81		1.02822
74.72		0.999223		74.72		0.977622		129.562		1.01195												74.72		1.01705
69.55		1.05397		69.55		1.04301		15.007		0.965626												69.55		1.03062
37.62		1.00491		37.62		1.01289		73.222		1.05525												37.62		1.02346
45.24		0.980278		45.24		1.01598		103.092		0.982551												45.24		1.01772
185.71		1.06653		185.71		1.00193		54.29		1.03086												185.71		1.02265
67.6		0.931858		67.6		0.968894		51.08		0.993058												67.6		1.01891
178.26		1.06308		178.26		0.992687		181.51		0.941108												178.26		1.01203
26.59		0.919121		26.59		1.0238		192.933		1.04539												26.59		1.00937
123.83		1.08093		123.83		1.01441		134.895		1.09267												123.83		1.02936
186.05		1.05236		186.05		0.958299		149.737		1.05161												186.05		1.02551
52.23		0.905833		52.23		1.02401		92.064		0.995615												52.23		1.01577
88.67		0.999849		88.67		0.989655		66.224		0.963334												88.67		1.02448
31.75		0.911947		31.75		0.936832		63.205		1.00807												31.75		0.982049
41.95		1.00058		41.95		1.0077		50.191		0.931896												41.95		1.01947
254.94		1.03952		254.94		1.09543		129.699		1.00431												254.94		0.988915
254.41		1.08328		254.41		0.992312		59.609		0.978852												254.41		1.01752
125.48		0.941044		125.48		0.965492		155.653		0.992569												125.48		0.995386
47.76		1.03652		47.76		1.0013		130.408		1.04687												47.76		1.00556
84.74		0.987258		84.74		1.01128		144.712		1.00883												84.74		1.01119
93.83		0.999032		93.83		1.01026		94.509		1.04528												93.83		0.959635
54.35		1.02907		54.35		0.982138		58.34		0.977306												54.35		0.984791
128.92		0.982549		128.92		0.984499		15.007		0.966385												128.92		1.0017
95.75		1.02203		95.75		1.01295		50.946		0.989909												95.75		1.01293
107.94		1.02949		107.94		0.992267		131.554		0.977762												107.94		0.997081
10.65		0.963881		10.65		0.96592		170.989		1.01749												10.65		0.983293
105.26		1.01099		105.26		1.01154		108.319		1.05665												105.26		1.01087
122.5		0.962957		122.5		1.04042		129.022		0.964968												122.5		0.995841
247.42		0.993163		247.42		0.974358		206.353		0.945414												247.42		0.98536
122.3		0.981698		122.3		1.03736		15.007		0.951741												122.3		0.966442
57.88		1.02043		57.88		0.978956																57.88		0.987041
40.6		0.949254		40.6		1.03104																40.6		0.9553
248.02		1.04472		248.02		0.990214																248.02		0.975288
102.05		0.985475		102.05		0.994856																102.05		0.9787
91.32		1.01187		91.32		0.985645																91.32		0.997237
60.67		1.01338		60.67		1.00758																60.67		0.981346
215.22		0.979763		215.22		1.06517																215.22		0.977791
53.04		0.893753		53.04		1.06824																53.04		0.955199
20.69		1.03871		20.69		0.944374																20.69		0.985925
95.41		1.10467		95.41		0.961804																95.41		0.97369
58.72		0.979313		58.72		0.937063																58.72		0.971352
72.94		0.947856		72.94		0.997798																72.94		0.95817
174.48		0.992912		174.48		1.02288																174.48		0.960279
182.98		1.06303		182.98		1.00266																182.98		0.992709
57.49		0.998248		57.49		0.983698																57.49		1.02005
47.79		0.98285		47.79		1.00154																47.79		0.986623
62.97		1.03379		62.97		0.999915																62.97		0.985842
30.2		0.937546		30.2		1.07741																30.2		0.991041
123.6		1.0008		123.6		0.914825																123.6		1.00153
45.87		0.994938		45.87		0.958766																45.87		1.00602
144.53		1.06275		144.53		1.0781																144.53		1.00012
110.73		0.989085		110.73		0.985742																110.73		1.00265
76.67		0.995619		76.67		1.01986																76.67		0.988942
116.4		1.00636		116.4		0.963233																116.4		0.988998
54.79		1.00302		54.79		1.00129																54.79		0.972982
42.19		0.927405		42.19		1.02884																42.19		0.966947
64.09		0.993981		64.09		0.9267																64.09		1.01572
147.27		1.06572		147.27		0.976234																147.27		0.992217
149.17		1.05916		149.17		1.04839																149.17		1.00357
88.14		0.948738		88.14		1.03545																88.14		0.983376
83.72		0.960632		83.72		0.964289																83.72		0.998592
36.74		0.949484		36.74		1.02829																36.74		0.991299
30.81		0.996971		30.81		0.965032																30.81		0.995942
164.7		1.02042		164.7		1.02092																164.7		1.01286
238.38		0.957466		238.38		1.01019																238.38		0.995988
232.52		1.03473		232.52		0.985117																232.52		1.01045
216.18		1.04061		216.18		1.04657																216.18		1.02353
120.14		1.03968		120.14		0.979603																120.14		1.02137

## Sheet: Fig.3
Fig.3a			Fig.3b
NADH FLIM in Liver Tissue			NAD(H) Levels in Liver Tissue
Saline	NR		NADH		NAD+
1.04831	0.955914		saline	NR	saline	NR
0.914438	0.976693		0.870328	1.70159	1.12679	1.39613
1.01551	0.958242		1.14954	3.67868	1.81414	4.76052
0.987151	0.9714		1.03439	3.83115	0.0130585	7.29969
1.03243	0.919421		0.724217	3.1694	1.03649	1.48486
1.02815	0.85051		1.77015	3.8904	0.613095	0.533426
1.03533	0.835139		0.505637	3.15589	1.35042	1.62216
0.976332	0.804965		1.2257	1.68296	1.51394	3.75211
1.05242	0.804338		0.824628	1.80872	0.6289	2.66673
0.970006	0.802457		1.93491	1.93491	2.34458	3.93791
0.993207	0.876864		0.944296	3.69454	0.959735	2.34458
0.975699	0.843522		1.28809	3.29382	1.63365	1.40987
1.03872	1.02224		0.767616		0.406611	2.73775
1.0181	1.11706
0.914208	0.857552
1.02486	0.907177
0.951765	0.878853
1.01235	1.1748
0.982059	1.11253
0.93879	0.979244
1.0575	1.04809
0.8521	0.998047
0.880591	0.805536
0.907582	0.767387
0.913886	0.852581
1.0931	0.969937
1.18857	0.81272
1.06787	0.85158
0.978218	0.859585
1.15077	0.824532
0.894749	0.828802
0.920492	0.81205
0.917065	0.82718
0.912583	0.807146
0.909528	0.849182
0.9355	0.818055
0.961983	0.824198
1.03233	0.773526
0.9569	0.779455
0.933419	0.684175
0.891439	0.67831
0.986123	0.708731
0.858397	0.664956
0.865181	0.636305
0.88373	0.84315
1.08305	0.863686
1.04754	0.893763
1.06236	0.98244
1.07279	0.961422
1.10864	0.851126
0.99848	0.818098
0.916914	0.811414
0.9003	0.773212
0.907266	0.783335
0.885968	0.841235
1.17304	0.877693
0.953111	0.765502
1.06479	0.794534
1.11809
1.12274

## Sheet: Fig.4
Fig.4a							Fig.4b				Fig.4c							Fig.4d
NADH FLIM in 143B Cells							Metabolic Delta in HEK 293 Cells				NADH FLIM in HEK 293 Cells							Metabolic Delta in HEK 293 Cells
untr	300M NR	5nM FK866	untr AA	300M NR AA	5nM FK866 AA		untr	300M NR	5nM FK866		untr	untr AA	1mM NR	1mM NR AA	5nM FK866	5nm FK866 AA		untr	1mM NR	5nM FK866
926.45	762.43	1335.09	625.98	616.02	1119.74		241.585	103.75	194.454		815.298	729.802	765.273	720.394	886.518	797.019		71.5515	29.5217	103.789
849.18	798.24	1311.69	623.45	666.33	1133.25		164.315	139.56	171.054		802.616	715.997	749.663	708.985	879.737	799.528		85.3566	40.9311	101.28
906.54	818.78	1252.47	596.46	772.61	1129.35		221.675	160.1	111.835		799.026	711.584	705.532	716.02	872.791	791.302		89.7699	33.8958	109.505
882.6	840.21	1419.36	637.62	657.65	1090.52		197.735	181.53	278.724		798.482	719.484	796.98	714.717	877.492	796.838		81.87	35.1988	103.969
840.39	835.51	1350.27	621.3	663.18	1249.74		155.525	176.83	209.635		823.686	729.205	781.222	722.995	853.187	801.874		72.1493	26.9209	98.9333
909	804.74	1305.26	690.94	707.69	1221.94		224.135	146.06	164.625		790.673	732.634	749.2333+N12:O35S3N12:O34N12:O36N12:O35	672.078	935.562	837.441		68.7201	77.8378	63.3667
853.67	780.66	1370.06	750.19	697.55	1207.56		168.805	121.98	229.424		762.309	734.182	725.966	664.237	1029.97	829.262		67.1724	85.6785	71.5454
834.32	832.72	1312.89	725.11	689.76	1178.85		149.455	174.04	172.255		746.689	735.838	732.026	671.8	866.898	839.725		65.5156	78.1161	61.0828
871.82	836.74	1348.78	736.69	698.28	1191.31		186.955	178.06	208.144		760.955	728.215	744.035	680.408	922.133	839.442		73.1392	69.508	61.3651
880.03	811.86	1279.52	684.5	744.57	1176.19		195.165	153.18	138.885		737.933	738.731	767.728	709.978	883.79	834.646		62.6228	39.9372	66.1616
908.99	841.33	1209.31	639.19	612.19	1073.35		224.125	182.65	68.6745		853.327	757.349	746.708	715.755				44.0048	34.1605
893.21	845.29	1304.88	644.69	626.31	1087.59		208.345	186.61	164.244		825.574	760.957	709.576	695.744				40.397	54.1716
822.4	842.56	1295.19	648.4	614.47	1104.88		137.535	183.88	154.554		845.216	763.661	760.23	716.293				37.6932	33.6225
864.32	835.14	1314.7	695.43	610.04	1017.35		179.455	176.46	174.065		833.953	751.501	774.624	707.75				49.8532	42.1655
861.75	847.61	1383.54	647.21	606.16	1121.83		176.885	188.93	242.905		824.572	742.789	775.845	729.997				58.5651	19.9185
918.07	821.84	1371.37	662.6	642.26	1189.74		233.205	163.16	230.734				769.012	715.479					34.4368
981.1	822.2	1403.8	781.71	635.43	1136.9		296.235	163.52	263.164				801.307	688.888					61.0281
919.75	817.1	1333.14	763.44	650.24	1169.92		234.885	158.42	192.505				795.753	690.838					59.0777
908.98	875.43	1407.35	775.24	643.77	1123.17		224.115	216.75	266.714				791.738	698.674					51.2417
918.66	868.76	1379.61	747.15	619.09	1089.53		233.795	210.08	238.975				774.585	694.217					55.699
													696.088	698.972					50.944
													718.048	696.141					53.7746
													705.641	706.224					43.6921
													704.713	696.379					53.537
													696.983	724.357					25.5587

## Sheet: Fig.5
Fig.5a					Fig.5b					Fig.5c
Correlation of T1 with Tmean					Correlation of a1/a2 with Tmean					Fold Change of FLIM Parameters Compared to Tmean
mtLbNOX		untr AA			mtLbNOX		untr AA			T1		T2		a1abs		a2abs		aabs		a1/a2
Tmean	T1	Tmean	T1		Tmean	a1/a2	Tmean	a1/a2		Pool size induced	Respiration induced	Pool size induced	Respiration induced	Pool size induced	Respiration induced	Pool size induced	Respiration induced	Pool size induced	Respiration induced	Pool size induced	Respiration induced
947.579	478.04	823.614	427.52		947.579	3.11335	823.614	3.95735		0.892576	0.341985	0.313503	0.260717	-0.943578	-1.39027	-0.492746	-0.459431	-0.850304	-1.27981	-0.71572	-1.19419
969.284	474.45	844.463	455.63		969.284	2.83973	844.463	3.72481		0.731	-0.118344	0.226087	0.192513	-1.15362	-1.86041	-0.617135	-0.420431	-1.04762	-1.70783	-0.889634	-1.69853
896.038	474.77	806.702	465.39		896.038	3.56102	806.702	4.16348		0.550149	0.231725	0.225634	0.233215	-1.38967	-1.33025	-0.716261	-0.379218	-1.25414	-1.22567	-1.08508	-1.18456
863.266	464.68	811.248	454.37		863.266	3.76735	811.248	4.1064		1.21894	0.116619	0.439829	0.24458	-1.00347	-1.65573	-0.727036	-0.242064	-0.941354	-1.50351	-0.554122	-1.55862
824.945	454.12	820.662	447.12		824.945	4.18396	820.662	3.99213		1.07313	0.13523	0.437537	0.263643	-1.09878	-1.6424	-0.687137	-0.343256	-1.00847	-1.49085	-0.713846	-1.47806
940.541	502.46	779.46	421.4		940.541	3.4274	779.46	4.53417		0.952309	0.611006	0.381655	0.387566	-1.02488	-1.64846	-0.549991	-0.776313	-0.92389	-1.51111	-0.721803	-1.15516
900.344	446.05	793.565	431.02		900.344	3.0885	793.565	4.33584		1.20765	-0.4401	0.419698	0.193167	-0.931052	-3.29113	-0.670717	-0.926181	-0.874329	-2.91505	-0.527413	-2.71134
882.604	471.1	761.015	415.68		882.604	3.60834	761.015	4.81693		0.707178	-0.0891881	0.346642	0.0113145	-1.19582	-3.5532	-0.707889	-1.52305	-1.09528	-3.2525	-0.824465	-2.63447
827.184	424.58	772.005	497.01		827.184	3.60482	772.005	4.64508		1.09352	0.175165	0.426429	0.317476	-1.08818	-2.66764	-0.733863	-1.30777	-1.0094	-2.43582	-0.643136	-1.78902
867.399	424.25	750.728	435.91		867.399	3.20971	750.728	4.98755		0.868415	0.324344	0.355659	0.231222	-1.15673	-1.94967	-0.67255	-0.638616	-1.05281	-1.7669	-0.790382	-1.60358
773.677	417.35	863.339	431.19		773.677	4.12434	863.339	3.53232		0.581721	0.453271	0.313599	0.327327	-1.47689	-1.41674	-0.78091	-0.507486	-1.32335	-1.29609	-1.057	-1.15712
758.609	424.36	888.22	435.64		758.609	4.40201	888.22	3.30134		0.87091	0.406366	0.379937	0.282888	-1.24284	-1.45949	-0.766084	-0.39322	-1.13622	-1.30738	-0.817097	-1.25677
787.151	430.84	885.354	398.77		787.151	4.31785	885.354	3.32674		0.989809	0.0861962	0.410801	0.21823	-1.23156	-2.09011	-0.810407	-0.597597	-1.13659	-1.89452	-0.745869	-1.77757
922.744	462.72	903.919	401.61		922.744	2.96586	903.919	3.16733		1.02434	-0.0207987	0.428501	0.180067	-1.14831	-2.19445	-0.749088	-0.466484	-1.06171	-1.94785	-0.700569	-1.94874
851.871	429.46	869.024	412.81		851.871	3.3453	869.024	3.47738		1.23591	0.138844	0.53091	0.213942	-1.07919	-1.68363	-0.85659	-0.232292	-1.02882	-1.49251	-0.485621	-1.57241
871.209	451.23	775.868	419.03		871.209	3.34393	775.868	4.58706		1.00448	0.099817	0.478298	0.280581	-1.13097	-0.618912	-0.868736	1.42041	-1.07754	-0.329497	-0.62568	-1.31769
865.05	440.8	748.977	416.02		865.05	3.33093	748.977	5.01759		1.2233	0.597332	0.574508	0.319447	-1.04644	-1.51415	-0.91694	-0.294648	-1.01864	-1.28917	-0.368555	-1.3186
857.038	427.32	739.231	429.44		857.038	3.39146	739.231	5.19047		0.861935	0.207855	0.410851	0.241434	-1.17916	-1.90506	-0.827379	-0.104691	-1.10352	-1.60424	-0.736765	-1.8398
878.813	431.39	736.671	398.5		878.813	3.13859	736.671	5.23754		1.13133	-0.104491	0.541443	0.255811	-1.19098	-2.128	-0.945744	0.0988538	-1.13556	-1.75138	-0.576544	-2.18952
857.116	431.73	764.799	416.44		857.116	3.23354	764.799	4.7566		1.07226	0.145086	0.522624	0.297181	-1.15297	-1.30412	-0.84573	0.588995	-1.083	-0.987796	-0.611182	-1.66765
871.156	436.44				871.156	3.30093
855.869	427.91				855.869	3.35002
878.103	413.74				878.103	2.88153
898.41	465.97				898.41	3.35982
905.998	457.6				905.998	3.10514
875.539	427.41				875.539	3.08014
909.983	426.71				909.983	2.68332
823.883	450.87				823.883	3.90651
837.686	421.83				837.686	3.26126
843.85	420.18				843.85	3.31362
812.442	360.57				812.442	2.958
876.437	438.53				876.437	3.26056
836.126	442.2				836.126	3.66456
853.552	422.58				853.552	3.2829
839.017	423.84				839.017	3.50336
917.885	451.94				917.885	2.92059
874.587	440.6				874.587	3.28369
823.682	426.64				823.682	3.60374
869.403	441.79				869.403	3.37819
925.229	459.5				925.229	3.09966
944.76	479.61				944.76	2.93845
844.308	463.7				844.308	3.73593
860.421	447.76				860.421	3.44578
878.396	451.87				878.396	3.38149
930.234	494.71				930.234	3.36055
914.369	459.09				914.369	3.05417
883.742	476.52				883.742	3.58484
879.806	456.77				879.806	3.41956
938.411	465.99				938.411	2.99104
841.362	458.07				841.362	3.8198
892.071	502.3				892.071	3.77217
954.81	479.55				954.81	2.91737
883.558	463.45				883.558	3.39225
872.953	449.81				872.953	3.27456
920.375	463.76				920.375	3.29506
899.284	420.42				899.284	2.86767
878.645	410.22				878.645	2.93094
888.089	414.05				888.089	2.86799
836.215	410.75				836.215	3.31737
958.427	445.7				958.427	2.78703
891.862	438.95				891.862	3.21686
817.725	400.16				817.725	3.4116
846.532	389.93				846.532	3.0223
882.529	393.56				882.529	2.7823
862.505	378.95				862.505	2.74491
840.866	388.2				840.866	3.00845
839.054	374.05				839.054	2.86491
824.329	408.74				824.329	3.27097
837.511	405.25				837.511	3.18335
817.051	389.19				817.051	3.18653
920.562	427.65				920.562	2.774
825.628	417.93				825.628	3.41595
862.176	411.79				862.176	3.09749
885.596	436.93				885.596	3.04013
861.085	430.62				861.085	3.11769
869.068	469.3				869.068	3.52817
880.664	442.28				880.664	3.10959
883.185	434.36				883.185	3.04638
876.283	455.7				876.283	3.29292
880.141	444.67				880.141	3.2524
925.813	454.81				925.813	2.92588
866.107	444.93				866.107	3.37868
907.157	459.37				907.157	3.03853
870.041	440.59				870.041	3.31455
877.939	418.27				877.939	3.07202
869.453	427.09				869.453	3.11949

## Sheet: Fig.S1
Fig.S1a					Fig.S1b
NADH Lifetime with Increased Pool Size					NADH Lifetime with Decreased Pool Size
Mitochondria		Nucleus			Mitochondria		Nucleus
untr	300M NR	untr	300M NR		untr	5nM FK866	untr	5nM FK866
926.45	762.43	753	662.1		926.45	1335.09	753	1145.28
849.18	798.24	721.31	715.68		849.18	1311.69	721.31	1136.6
906.54	818.78	747	705.26		906.54	1252.47	747	1071.2
882.6	840.21	736.5	712.54		882.6	1419.36	736.5	1263.78
840.39	835.51	726.1	744.53		840.39	1350.27	726.1	1177.59
909	804.74	728	727.54		909	1305.26	728	1063.51
853.67	780.66	706	659.81		853.67	1370.06	706	1207.86
834.32	832.72	752.2	762.39		834.32	1312.89	752.2	1238.39
871.82	836.74	736.67	707.62		871.82	1348.78	736.67	1184.07
880.03	811.86	701.92	693.49		880.03	1279.52	701.92	1099.34
908.99	841.33	755.29	763.34		908.99	1209.31	755.29	1174.09
893.21	845.29	759.98	799.82		893.21	1304.88	759.98	1222.55
822.4	842.56	734.98	743.83		822.4	1295.19	734.98	1194.05
864.32	835.14	726.42	762.04		864.32	1314.7	726.42	1201.43
861.75	847.61	709.25	741.42		861.75	1383.54	709.25	1303.7
918.07	821.84	723.1	734.1		918.07	1371.37	723.1	1284.09
981.1	822.2	738.62	699.38		981.1	1403.8	738.62	1370.99
919.75	817.1	719.52	710.08		919.75	1333.14	719.52	1321.18
908.98	875.43	719.03	738.03		908.98	1407.35	719.03	1329.4
918.66	868.76	710.67	749.95		918.66	1379.61	710.67	1312.73

## Sheet: Fig.S2
	Fig.S2
	Nuclear Tmean correlated to cytoplasmic Tmean
	cytoplasm	nucleus
	720.356	559.797
	728.808	631.482
	741.005	590.643
	787.513	610.854
	739.546	575.795
	756.106	620.119
	749.528	579.176
	730.458	630.83
	699.882	565.884
	630.388	535.037
	681.953	576.027
	785.191	679.429
	705.291	606.452
	752.084	604.178
	743.875	680.242
	719.22	646.455
	714.888	568.761
	726.886	622.017
	711.803	591.368
	745.705	610.187
	760.034	683.705
	750.75	597.467
	738.682	601.258
	726.884	631.986
	738.097	674.426
	727.724	600.269
	778.413	643.797
	763.223	625.758
	720.726	609
	773.888	653.885
	718.88	613.754
	735.957	596.182
	682.351	627.693
	710.697	628.204
	742.9	544.728
	671.111	574.487
	826.817	682.679
	829.882	677.625
	727.573	603.749
	839.798	687.17
	758.587	619.007
	713.297	579.88
	727.897	610.36
	751.548	664.007
	739.659	626.062
	741.09	604.109
	759.099	610.707
	769.81	611.818
	714.539	625.609
	747.226	568.557
	1676.3	1213.03
	1722.58	1362.61
	1739.01	1365.51
	1599.48	1227.29
	1613.15	1238.54
	1523.87	1083.3
	1549.88	1139.56
	1506.44	1125.43
	1503.58	1081.1
	1328.87	948.078
	1625	1337.2
	1437.48	918.615
	1371.92	898.893
	1131.73	903.241
	1544.58	1328.34
	1437.29	903.781
	1608.83	1206.49
	1426.74	1018.13
	1531.86	1200.37
	1515.62	1155.23
	1016.5	748.989
	1072.24	761.309
	1077.94	693.519
	1100.87	712.002
	1008.1	782.267

## Sheet: Fig.S3
Fig.S3a						Fig.S3b				Fig.S3c				Fig.S3d				Fig.S3e				Fig.S3f				Fig.S3g				Fig.S3h
Tmean with FK866 Titration						Tmean with NR Titration				Leak Respiration				ETS Capacity				Leak Respiration/ETS Capacity				Routine Respiration/ETS Capacity				Leak Respiration/Routine Respiration				Doubling Time (HEK 293 cells)
0 nM	1 nM	1.5 nM	2 nM	5 nM		0 mM	0.3 mM	1 mM		untr	300M NR	5nM FK866		untr	300M NR	5nM FK866		untr	300M NR	5nM FK866		untr	300M NR	5nM FK866		untr	300M NR	5nM FK866		untr	300M NR	5nM FK866
844.473	971.109	918.242	1093.53	1120.89		835.96	754.954	783.355		8.922	9.6504	8.0762		55.2323	71.8037	48.8162		0.161536	0.1344	0.165441		0.542063	0.50208	0.630514		0.298002	0.267686	0.262391		33.3039	35.0996	33.5413
831.338	930.705	911.218	1123.47	1113.78		838.638	771.098	765.257		6.9923	9.6997	9.7257		57.224	73.7827	53.7299		0.122192	0.131463	0.181011		0.532125	0.490644	0.615438		0.22963	0.26794	0.294117		35.3841	34.0343	37.4438
827.619	948.231	904.024	1139.73	1106.08		846.894	786.957	749.791		7.0441	8.684	5.0373		56.2606	45.8785	18.0878		0.125205	0.189283	0.278492		0.525776	0.612341	0.831201		0.238133	0.309113	0.335047		44.0864	41.5177	36.2017
827.055	950.75	908.893	1094.27	1132.91		816.961	735.349	809.801		12.0997	9.5993	9.7377		78.3922	49.7805	47.7311		0.154348	0.192832	0.204012		0.537846	0.608556	0.673582		0.286975	0.316869	0.302876		29.1845	29.9533	25.4343
853.161	942.868	883.718	1155.86	1074.08		811.698	796.93	792.474		12.058	17.6284	9.2334		76.404	90.0928	47.702		0.157819	0.195669	0.193564		0.551645	0.564411	0.690493		0.286088	0.346679	0.280328		41.9345	25.9087	42.1878
818.967	895.081	969.041	1039.77	1141.99						9.0576	13.8171	7.4607		68.3139	86.2933	65.9495		0.132588	0.160118	0.113128		0.513781	0.517822	0.460101		0.258063	0.309214	0.245876		25.8853	30.3241	34.4866
789.588	889.299	1066.82	1035.4	1134.05						8.0968	9.7766	7.1884		63.3917	70.8325	65.9764		0.127726	0.138024	0.108954		0.504252	0.497275	0.450857		0.253299	0.277561	0.24166
773.409	891.726	897.919	1033.89	1146.19		871.862	803.233	764.431		8.9127	10.3231	6.112		57.2225	63.4386	42.9096		0.155755	0.162726	0.142439		0.558792	0.529737	0.674677		0.278735	0.307182	0.211122
788.186	889.675	955.131	1048.17	1156.76		827.873	801.754	750.266		6.9679	5.5314	7.4089		59.3814	42.9982	42.869		0.117342	0.128643	0.172826		0.492791	0.477815	0.662962		0.238116	0.269231	0.260689
764.34	896.048	915.416	1051.1	1162.16		840.186	827.26	748.152		5.5538	4.4892	7.331		41.7219	43.6407	44.6158		0.133115	0.102867	0.164314		0.520434	0.451938	0.616432		0.255776	0.227614	0.266557
883.863	844.88		1107.78	1145.92		805.098	783.23	786.428		6.303	8.5235	6.4144		44.4066	55.4027	40.6942		0.141938	0.153846	0.157624		0.523033	0.501183	0.598977		0.271376	0.306966	0.263156
855.117	886.456		1079.88	1158.49		805.132	791.064	801.236		10.337	7.6086	14.1643		108.689	53.7533	101.329		0.0951069	0.141547	0.139785		0.512707	0.495851	0.498282		0.1855	0.285462	0.280534
875.462	906.154		1130.15	1153.05						11.6835	11.7547	12.5983		102.594	61.6194	92.5365		0.113881	0.190764	0.136144		0.515887	0.730255	0.507772		0.220747	0.261229	0.26812
863.796	891.147		1121.98	1157.42						12.8829	12.092	9.07933		71.675	59.0985	60.5461		0.179741	0.204607	0.149957		0.687949	0.727638	0.792389		0.261271	0.281193	0.189247
854.079	897.535		1124.42	1168.85		856.606	782.437	747.508		12.1186	9.82073	9.9759		74.8106	55.2155	61.4406		0.16199	0.177862	0.162367		0.654124	0.727028	0.763298		0.247644	0.244642	0.212717
						844.303	789.973	784.43		11.0109	9.13227	7.4795		62.8264	50.2034	66.6089		0.175259	0.181905	0.11229		0.580266	0.746872	0.576917		0.302033	0.243556	0.194638
						827.659	867.32	775.939		8.9111	8.9706	8.7656		61.1455	65.4589	60.5737		0.145736	0.137042	0.14471		0.548837	0.56852	0.555591		0.265536	0.24105	0.260461
						815.484	782.646	783.318			9.1341				64.4145				0.141802				0.524373				0.270422
						806.1	807.845	797.96
						826.426	826.143	795.165
						826.085	802.579	848.402
						813.747	811.373	809.258
						820.178	820.647	816.554
						863.714	816.775	798.878
						812.698	830.923	716.386
						834.591	821.664	743.468
						831.02	843.618	732.375
						846.17	830.456	728.72
						825.671	808.251	723.442

## Sheet: Fig.S4
Fig.S4a				Fig.S4b				Fig.S4c							Fig.S4d				Fig.S4e				Fig.S4f
143B OCR (norm.)				HEK 293 OCR (norm.)				OCR Upon FK866 Titration (HEK 293 cells)							143B OCR/ECAR				HEK 293 OCR/ECAR				OCR/ECAR Upon FK866 Titration (HEK 293 cells)
untr	1mM NR	5 nM FK866		untr	1mM NR	5 nM FK866		untr	0.5 nM	1 nM	1.5 nM	2 nM	5 nM		untr	1 mM NR	5 nM FK866		untr	1mM NR	5 nM FK866		untr	0.5 nM	1 nM	1.5 nM	2 nM	5 nM
0.955582	0.703806	0.748536		0.778547	1.10514	0.565608		0.842448	0.628292	0.439753	0.432378	1.05874	0.560282		1.3738	1.40656	1.7329		4.00812	7.61884	3.52633		3.32808	4.44416	3.03998	3.35642	2.96161	3.18193
1.08556	1.02368	0.970832		1.08012	0.886041	0.430856		0.698999	0.824205	0.751163	0.945574	0.556289	0.698713		1.38551	1.58431	1.67216		5.43051	5.70582	3.07522		3.84693	4.19985	4.41043	5.05054	5.22326	3.12641
0.94361	1.07363	1.21039		1.34812	1.21174	0.313801		1.16982	1.11077	0.792351	0.714398	0.965948	0.75149		1.52851	1.5159	1.74687		5.94864	5.6053	2.4966		3.53802	4.49981	4.31084	4.13075	3.76135	2.74018
0.959464	1.10432	1.13015		1.02031	0.717364	0.337089		0.822948	1.32805	1.16112	1.50238	1.41786	0.588589		1.4628	1.54907	1.74105		4.41662	6.15418	2.71857		3.61872	4.1537	4.42564	4.64221	3.89567	3.27879
0.83117	1.07624	1.17702		1.65616	0.742559	0.392709		0.690516	1.28843	1.1956	0.961761	1.04316	0.550705		1.30681	1.62262	1.68191		8.27857	5.42759	2.42189		4.58706	5.45183	6.04177	4.1643	4.08925	3.70201
1.02001	1.10419	1.15044		1.5627	0.594915	0.275819		0.574449	1.56581	1.29329	1.04754	1.50154	0.500958		1.30852	1.58773	1.61159		7.25856	4.89388	2.47956		4.71708	4.37874	4.14643	4.83636	4.26665	4.03966
0.701934	1.04189	0.931031		1.10929	0.547849	0.611394		0.465473	0.713744	0.836632	1.00428	0.664708	0.530239		1.1208	1.47507	1.47375		9.86374	7.60553	2.49063		3.42687	4.72715	4.52544	3.93151	3.60194	2.8502
1.06795	0.669885	0.500011		0.822767	0.562728	0.793364		1.08794	0.451564	0.382431	1.19432	0.499484	0.26536		1.45377	1.17429	1.75209		6.85488	8.5377	3.73341		5.04911	4.8414	4.12326	3.04991	3.79079	3.41443
1.15955	0.753425	0.825564		0.910694	0.679435	0.714749		1.21448	1.24016	0.368314	0.627791	0.352069	0.420346		1.59069	1.44684	1.83143		9.25753	4.7131	3.93073		4.23893	3.70355	3.52725	0.54533	2.15473	3.08417
1.16164	0.952831	1.05098		1.27959	1.00981	0.646326		1.49626	1.0897	0.582467	0.670627	0.653934	0.493304		1.56155	1.3957	1.52199		7.42033	8.5853	3.28185		4.77245	3.95043	4.17889	3.43499	3.56233	2.44363
1.16934	0.940147	1.21366		1.14502	1.00434	0.808165		1.56028	0.773518	1.11627	0.979984	0.622472	0.458917		1.50798	1.56298	1.79136		7.52916	6.87386	3.19204		4.52631	4.08023	6.06805	4.27094	3.82528	2.90999
1.07835	1.02247	1.20464		1.41117	0.985961	0.703386		1.17454	1.2937	1.30705	1.07994	0.816926	0.385348		1.50201	1.49104	1.58466		6.19966	6.96532	3.93971		6.43842	4.54736	4.4631	3.89039	3.35812	2.68102
1.1307	1.02717	1.21773		1.31117	0.762941	0.711119		1.21236	1.37242	1.2955	0.987555	0.784257	0.508408		1.40853	1.57183	1.64132		5.62056	5.45918	4.73324		4.78278	5.12176	4.39954	4.34873	3.53521	3.00841
0.746138	1.03965	1.25322		0.907657	0.709895	0.61977		0.989482	1.54646	1.34417	1.01888	0.850198	0.469025		1.28432	1.50808	1.63257		4.36449	7.50331	3.42805		4.87125	4.24736	4.81535	3.81498	3.50344	3.4769
0.766174	1.05043	0.96707		1.10409	0.640842	0.925295			0.610968	1.30669	0.935045	0.75021			1.40854	1.44103	1.46543		8.28454	7.03865	5.47984			4.16369	4.33353	3.91222	4.90355
1.07386	0.67727	0.630145		0.648448	0.559188	0.760264			0.597553	0.480925	0.381599	0.379771			1.40869	1.3012	1.31671		6.86093	6.89087	3.40181			3.16052	2.42063	3.66696	3.09255
1.01322	0.695382	0.6391		0.553211	0.492658	0.812203									1.48811	1.42449	1.43153		5.23293	3.51279	3.70599		6.24965	4.09872	4.16239	3.56164	3.34803	3.80628
1.15986	0.977487	0.733036		0.570127	0.929167	0.811731									1.46714	1.43488	1.61192		4.91176	4.85128	3.59437		5.90485	3.38153	4.67076	3.8548	4.12786	4.07408
1.18359	1.05514	0.828504		1.11874	1.29563	0.806789		0.737158	0.930376	0.215433	0.401262	0.485765	0.668685		1.46585	1.56875	1.4908		5.85921	5.39435	6.16293		4.65144	4.40161	3.39479	4.30611	4.0043	5.52257
1.23444	0.938323	1.07785		0.518957	1.24996	0.746672		1.27339	1.35349	0.885396	0.514794	0.639232	0.513337		1.54983	1.47651	1.60897		7.51727	4.9084	3.23097		4.22265	3.26941	4.23308	5.96956	4.65284	3.29532
1.1349	1.0469	1.07868		1.36299	1.46655	0.824606		0.690251	1.51749	1.62202	1.74855	1.36701	0.593662		1.42368	1.48817	1.67912		5.21779	6.59989	4.52294		4.61897	6.6216	7.13355	3.00741	5.19798	3.38303
0.695817	1.01184	1.01766		1.11604	0.822186	0.519415		0.956103	0.812983	1.36316	1.33445	1.4133	0.819569		1.26171	1.45229	1.5312		5.41853	4.94259	3.10191		4.62145	5.1146	2.89017	4.02224	4.01203	4.1128
0.848585	1.05832	0.819735		1.07704	0.692321	0.643953		1.03928	0.938015	1.28571	1.2748	1.28121	0.806635		1.53308	1.42805	1.36565		6.18534	7.58718	3.25013		4.5419	5.79338	4.35309	4.46226	5.04777	3.98177
1.02106	0.582339	0.623802		0.875362	0.792646	0.61745		1.4458	1.02784	1.02862	1.27241	0.876656	0.578423		1.51293	1.19592	1.34142		6.20892	6.98417	3.57626		6.32987	6.9565	5.85816	5.43456	4.15792	3.023
1.07239	0.649334	0.828722		1.01786	0.783798	1.32204		0.758335	0.871034	0.648773	0.758804	0.698203	0.442798		1.51916	1.40812	1.62334		5.9956	3.90542	8.53074		4.82361	5.58923	2.67953	4.0297	3.40823	3.95336
0.999441	0.876429	0.676857		0.741134	1.35922	0.928439		0.652075	0.522746	0.363835	0.606567	0.443195	0.403627		1.70122	1.37724	1.23731		6.25592	5.78167	4.18339		5.03723	5.86132	3.32399	3.34723	5.75514	3.96189
1.0402	1.04884	0.816487		0.964427	1.4858	1.43608		1.23916	0.666196	0.59661	0.163523	0.450783	0.39804		1.37095	1.44072	1.39385		4.06475	7.85288	3.83532		6.01326	6.13196	4.57971	3.38211	4.94927	5.39282
1.14428	0.990052	0.731458		0.705845	1.13762	1.40845		0.682639	1.02796	0.634997	0.50704	0.8517	0.321957		1.45059	1.46553	1.45286		6.12543	4.97751	3.0015		5.90904	7.86956	2.88853	5.82833	5.01666	4.86558
0.822487	1.11227	0.816055		0.579343	1.35154	0.788349		0.709272	1.11118	0.588928	0.647948	0.899264	0.486907		1.24267	1.64077	1.5358		6.71466	6.37908	4.7557		5.80123	5.59353	3.36136	2.68427	4.12442	4.52305
0.778696	1.02172	0.620124		0.703078	1.41201	0.479489		2.8336	1.32216	1.74011	1.59603	1.11435	0.296717		1.37275	1.39171	1.41531		5.40045	5.44211	4.77082		7.56968	3.00549	5.75025	4.16707	4.22131	4.24722
	0.926138				1.52909			0.604678	1.30505	1.3435	1.17512	0.717133	0.384887		1.04363	1.35037	1.85124		4.28569	4.95217	6.02538			6.14621	5.04375	3.92967	3.47935
	0.586967				1.27161			0.378271	1.39917	0.844914	1.22964	0.625863	0.466438		1.32725	1.11549	1.63227		5.41173	4.79056	4.27731			6.0269	5.47877	4.75401	3.72541
									1.05018	1.06416	0.622424	0.608718			1.48852	1.27219	1.13831		6.19527	5.69677	2.65115		4.25194	4.6274	4.40577	3.92362	3.02202	4.35724
0.562165	0.542748	0.6667							0.579468	0.427555	0.63071	0.445184			1.50192	1.29222	0.916283		5.82997	7.01756	2.81956		4.75651	6.0438	3.34449	3.75016	4.79026	4.52501
1.03121	0.731715	0.830194		0.401854	0.377397	0.474378									1.50332	1.3998	1.14604		5.89507	5.98815	2.14636		3.86425	5.20837	3.29238	4.28498	3.65579	4.39558
1.26012	1.22711	0.685587		1.13516	0.937733	0.651333									1.49457	1.39873	1.0322		6.65459	6.22002	2.72662		4.14074	4.6873	3.41815	3.63695	4.60754	4.72725
1.21169	1.1432	0.650195		1.47578	1.54463	0.480671		0.62835	0.748699	1.36087	0.53297	0.499215	0.695126		1.54926	1.47182	1.15007		8.47637	5.60814	4.82691		3.59213	3.50094	5.3602	3.87181	4.03864	3.47824
1.26681	1.32769	0.744864		1.52775	1.26817	0.387048		0.644441	0.679799	0.796519	1.06772	0.99656	0.433731		1.36689	1.48801	1.64708		5.91355	5.65475	4.6304		3.94402	4.55289	3.88758	3.91832	3.44419	4.26653
1.2073	1.18816	0.686991		1.26254	1.3265	0.358971		1.62369	0.862923	0.785114	0.689305	0.619684	0.232715		1.12795	1.21146	1.25584		4.79757	6.04627	4.45604		6.46045	5.56987	3.54229	3.34043	3.25449	3.14913
1.0377	0.881562	0.632616		0.893767	0.664926	0.386881		0.820709	0.800021	1.0352	1.09495	0.620045	0.645512		1.15108	1.25621	1.20478		5.29254	7.80215	3.26873		4.16934	6.19905	4.01072	3.32648	2.77602	3.34494
0.792932	0.487388	1.06211		0.704411	0.764246	0.376874		1.09826	1.21176	0.850788	0.951784	0.665407	0.472384		1.40161	1.1218	1.28427		5.63663	6.64238	4.09188		4.54825	4.86758	4.42326	3.53692	3.67887	4.54335
0.514603	0.522346	0.913864		0.421502	0.575517	0.47387		0.849913	0.976978	0.787687	1.33269	0.791601	0.291727		1.3939	1.18325	1.63601		6.21733	5.84003	5.56852		5.24522	6.74505	4.8334	3.80175	3.88025	3.09336
0.88514	0.637393	1.06958		0.562341	0.376113	0.903849		1.18899	0.979106	0.618523	0.788406	0.516617	0.652691		1.53998	1.32415	1.67805		5.9292	5.86662	4.9875		4.52238	3.63769	4.00554	3.42681	3.57518	3.61674
1.21178	1.16991	0.988333		1.29941	1.12731	0.80936		1.3378	0.778269	1.02713	0.607312	0.32153	0.475855		1.41406	1.4441	1.1252		6.22509	7.39098	4.83279		4.76467	3.84185	3.46714	3.45529	4.11552	3.0951
1.30145	1.26631	1.25995		1.31278	1.45079	1.11089		0.693735	0.825631	0.533538	0.708353	0.599651	0.524377		1.42356	1.35758	1.34621		6.81848	5.88212	4.93455		3.63271	3.82167	3.50649	4.22085	3.94437	3.78459
1.27448	1.15567	1.0756		1.51215	1.0532	1.08017		0.614769	1.30536	0.723517	0.856727	1.73079	0.425749		1.12847	1.47629	1.24658		5.59403	6.25302	5.06223		3.78393	3.78842	3.55972	3.57965	3.57868	2.80484
1.18458	1.16988	0.796253		1.24575	0.975626	0.934477		1.04009	1.04782	0.931243	0.699906	0.851358	0.735284		1.25471	1.36424	1.24393		5.16577	6.2435	4.31652			3.32676	3.20026	3.2579	3.49847
1.17619	1.04875	0.587785		1.06764	0.952913	0.591562		1.25948	1.33882	0.814533	0.893223	1.12249	0.658276		1.17397	1.34545	1.51711		5.52288	7.96162	4.13469			3.17273	2.74488	3.17737	3.27524
0.70697	0.650161	0.655449		0.556562	0.541151	0.222449		1.37001	1.20019	0.757182	0.828763	0.891783	0.401096		1.31764	1.09921	1.55436		5.69963	5.55886	4.36152			3.17273	2.74488	3.17737	3.27524
0.545989	0.579535	0.927473		0.420161	0.354755	0.747451		0.829763	0.786466	1.39166	1.15379	1.58532	0.53716		1.40606	1.14078	1.41854		6.03565	5.36533	4.22528
0.70758	0.933108	1.00103		0.782302	0.398216	1.18737			2.04771	1.31014	1.06424	0.616993			1.58888	1.22858	1.62227		5.7682	6.09563	4.28791
1.04028	0.931186	1.17234		1.18496	1.28817	1.23818			0.845777	0.930084	1.21394	0.488539			1.37294	1.35571	1.40331		5.77411	5.62119	3.32447
1.19884	1.05906	1.1931		1.38614	1.48015	1.31646									1.4471	1.6024	1.00164		5.17758	6.3546	3.50961
1.38592	1.396	0.967464		1.43497	1.26047	0.751077									1.32015	1.38759	1.09386		6.24471	5.80165	3.42232
1.02182	1.14057	0.631691		1.40427	1.17228	0.83471									1.09448	1.37007	1.50317		5.18444	6.87879	4.86993
1.13552	1.04593	0.440893		1.09852	0.879948	0.261623									1.32966	1.17433	1.43583		4.97938	7.36784	4.29711
0.964214	0.741224	0.626803		0.767657	0.423236	0.302105									1.29385	1.16324	1.54373		4.23298	4.23433	5.17818
0.588976	0.457412	1.25074		0.520582	0.298602	0.43251									1.24266	1.15293	1.59425		5.29511	5.68803	4.13495
1.2066	0.846898	1.32088		0.601926	0.480342	0.82792									1.36189	1.4021	1.39246		4.86882	5.89741	4.51832
1.17582	1.06704	1.40692		1.14598	1.2992	1.35535									1.2185	1.28526	1.64664		5.10376	5.64554	3.79959
0.824798	1.05342	1.36939		1.12315	1.7223	1.0125									1.40413	1.27487	1.44118		6.0565	5.70146	3.88493
0.832688	0.932623	0.999584		1.18725	1.5035	0.934234									1.68513	1.37483	1.70291		5.7769	6.61542	6.01375
0.745828	1.02438	0.87514		1.00358	1.29722	0.995962									2.12739	1.29871	1.74735		3.45579	6.41838	3.71994
	0.934927			0.559169	1.12551	0.315142									1.42512	1.05203	1.69976		3.89549	7.98957	3.92561
	0.545195				1.19658										2.10315	1.77742	1.51031		4.52794	5.98252	4.05413
					0.675856										2.11909	1.70772	1.43223		3.62338	4.97889	3.76523
															2.05797	1.55573	1.57095		3.9658	5.55778	3.10954
0.779704	0.493641	1.10662													1.55149	1.45868	1.59335		5.43468	5.96711	2.82585
0.711214	0.557097	1.2383		0.574779	1.16336	0.403707									1.43834	1.23131	1.69713		3.93786	6.17769	3.25014
1.03116	0.550116	1.19209		0.747135	1.32028	0.666213									2.28808	1.47369	1.57935		4.07897	7.72869	3.52728
1.07506	0.517321	1.13538		0.653319	1.12082	0.647676									1.98022	1.70728	1.65691		3.64513	6.93714	4.24147
1.03232	0.448377	0.726737		0.46125	1.30669	0.831076									2.29364	1.57793	1.60488		5.26867	4.80886	3.866
0.916315	0.412648	0.556724		0.710622	1.0764	0.7782									2.10195	1.50032	1.39068		5.74867	7.84195	3.9432
0.913669	0.941396	0.436965		0.602576	0.730519	1.03451									1.62398	1.3773	2.38261		5.69516	4.6271	3.61441
0.501762	1.5933	0.297335		0.689135	0.791828	0.75268									1.4358	1.54976	1.9824		7.55523	4.57593	3.37351
0.721743	1.40211	1.17415		1.071	0.845725	0.209013									1.2549	1.72122	1.39899		4.06184	5.79804	3.72291
0.864403	1.52343	1.04637		0.944236	0.594685	0.334915									1.32353	1.41033	1.63428		4.94202	4.91976	5.17078
0.795108	0.691408	1.11637		1.17709	0.906269	0.756007									1.69606	1.28123	1.61743		4.82319	5.15858	4.52942
1.28103	0.627757	1.13937		0.918673	1.30376	0.636426									1.75609	1.60255	1.68182		5.90393	5.7417	3.555
1.32402	0.494725	0.723205		1.5868	1.16107	1.07712									1.3732	1.52666	1.59739		3.38858	6.46839	3.76638
0.932267	0.61724	0.754472		1.3344	0.968392	0.683132									1.65522	1.63627	2.29433		4.86793	6.88228	3.5856
0.796587	0.753613	0.753609		1.04393	1.18554	1.12659									1.70454	1.6943	1.47111		5.26071	5.57623	3.61763
0.987014	1.04334	0.423862		0.872811	0.948326	0.757979									1.39002	1.49117	1.57386		4.31353	5.11114	3.22472
0.636921	1.28008	1.26505		0.995772	0.681015	0.409446									1.16938	1.34971	1.35301		4.52978	6.65768	3.77663
0.779921	0.909573	1.09629		1.32669	0.910285	0.500993									1.46733	1.38842	1.67624		5.04659	5.10223	4.4762
0.725693	1.38623	1.12994		1.66294	1.34987	0.614966									1.3398	1.33506	1.57117		4.71289	4.7715	2.78076
0.976539	1.38711	1.29302		1.41988	1.01658	0.8558									1.32378	1.65875	1.58928		6.66405	5.52387	3.27859
0.800363	0.99319	0.895634		1.19805	1.36251	1.03416									1.55351	1.73706	1.56056		4.16185	4.66641	4.23494
1.18346	1.19348	0.727576		1.31723	0.607822	1.0957									1.3263	2.04037	1.71763		0.751182	5.27611	4.96582
1.11801	0.937876	0.627617		1.10787	0.617052	1.04444									1.24609	1.60811	1.48322		5.65374	6.29573	3.65225
0.734333	1.03936	0.566057		0.807156	0.50034	0.901925										1.82914	1.54659			5.40324	4.27443
1.33309	1.02858	1.27802		0.772556	0.614634	0.440493										1.32483	1.21913			5.6745	3.67387
1.26407	1.08678	1.10554		1.72888	0.897729	0.582118										1.65431				5.37253
1.41223	1.13557	1.18461		1.21782	0.832754	0.600553										1.27451				5.34354
1.65184	1.42792	1.18135		0.943902	0.680572	1.0687
1.28004	0.892192	0.96151		1.00162	1.19424	1.00675
1.44012	0.60817	0.7861		0.3369	1.28127	0.61455
		0.734758		0.774965	0.897702	0.747399
		0.667494				0.544025
						0.448477
					0.737158	0.930376	0.215433	0.401262	0.485765	0.668685
					1.27339	1.35349	0.885396	0.514794	0.639232	0.513337
					0.690251	1.51749	1.62202	1.74855	1.36701	0.593662
					0.956103	0.812983	1.36316	1.33445	1.4133	0.819569
					1.03928	0.938015	1.28571	1.2748	1.28121	0.806635
					1.4458	1.02784	1.02862	1.27241	0.876656	0.578423
					0.758335	0.871034	0.648773	0.758804	0.698203	0.442798
					0.652075	0.522746	0.363835	0.606567	0.443195	0.403627
					1.23916	0.666196	0.59661	0.163523	0.450783	0.39804
					0.682639	1.02796	0.634997	0.50704	0.8517	0.321957
					0.709272	1.11118	0.588928	0.647948	0.899264	0.486907
					2.8336	1.32216	1.74011	1.59603	1.11435	0.296717
					0.604678	1.30505	1.3435	1.17512	0.717133	0.384887
					0.378271	1.39917	0.844914	1.22964	0.625863	0.466438
						1.05018	1.06416	0.622424	0.608718
						0.579468	0.427555	0.63071	0.445184
					0.62835	0.748699	1.36087	0.53297	0.499215	0.695126
					0.644441	0.679799	0.796519	1.06772	0.99656	0.433731
					1.62369	0.862923	0.785114	0.689305	0.619684	0.232715
					0.820709	0.800021	1.0352	1.09495	0.620045	0.645512
					1.09826	1.21176	0.850788	0.951784	0.665407	0.472384
					0.849913	0.976978	0.787687	1.33269	0.791601	0.291727
					1.18899	0.979106	0.618523	0.788406	0.516617	0.652691
					1.3378	0.778269	1.02713	0.607312	0.32153	0.475855
					0.693735	0.825631	0.533538	0.708353	0.599651	0.524377
					0.614769	1.30536	0.723517	0.856727	1.73079	0.425749
					1.04009	1.04782	0.931243	0.699906	0.851358	0.735284
					1.25948	1.33882	0.814533	0.893223	1.12249	0.658276
					1.37001	1.20019	0.757182	0.828763	0.891783	0.401096
					0.829763	0.786466	1.39166	1.15379	1.58532	0.53716
						2.04771	1.31014	1.06424	0.616993
						0.845777	0.930084	1.21394	0.488539

## Sheet: Fig.S5
Fig.S5a				Fig.S5b				Fig.S5c				Fig.S5d					Fig.S5e					Fig.S5f				Fig.S5g				Fig.S5h
NADPH Levels				NADP+ Levels				NADPH/NADH				NADPH/NADH (Blacker method, Nucleus)					NADPH/NADH (Blacker method, Mitochondria)					NADPH/NADH via Blacker method vs biochemical quantification, nucleus				NADPH/NADH via Blacker method vs biochemical quantification, mitochondria				NADPH/NADH (biochemically quantified)
untr	1mM NR	500nM FK866		untr	1mM NR	5nM FK866		untr	1mM NR	5nM FK866		untr	300uM NR	1mM NR	5nM FK866		untr	300uM NR	1mM NR	5nM FK866			NADPH/NADH (Blacker method)	NADPH/NADH (biochem.)			NADPH/NADH (Blacker method)	NADPH/NADH (biochem.)		Whole cell			Mitochondria			Cytosol
1.0376	1.42234	0.104655		0.59311	0.903803	0.237492		1.20202	1.01856	2.97899		0.296124	0.300909	0.227747	1.3945		0.474206	0.423362	0.455458	2.66959		untr	0.279482	1.15847		untr	0.431634	1.15847		untr	NR	FK866	untr	NR	FK866	untr	NR	FK866
0.688828	1.35948	0.197033		1.30212	1.18298	0.3199		0.797983	0.973548	5.60852		0.27514	0.288677	0.351144	1.56451		0.477451	0.413772	0.4917	2.59851		untr AA	0.236143			untr AA	0.324571			1.10869	0.866124	3.66554	0.741461	0.597201	3.58852	1.33934	1.90548	3.47386
1.27358	1.43305	0.129086		1.10477	0.901341	0.280919		1.47539	1.02624	3.67444		0.360187	0.335212	0.290615	1.91475		0.477052	0.435189	0.282947	2.39702		300uM NR	0.267376			300uM NR	0.400144			1.09063	0.969234	3.97981	0.613324	0.774015	4.01351	1.11876	1.08848	4.0109
												0.326472	0.256069	0.299714	1.66202		0.450558	0.390494	0.44395	2.16397		300uM NR AA	0.246761			300uM NR AA	0.302532			0.652714	0.759199	3.39264	0.541331	0.739377	4.52236	1.3329	1.2999	1.93361
												0.344018	0.311677	0.312841	1.14735		0.455217	0.441624	0.438171	1.85402		1mM NR	0.272008	1.00612		1mM NR	0.388743	1.00612
												0.266099	0.239152	0.271723	0.814678		0.448551	0.420142	0.374212	1.53056		1mM NR AA	0.239279			1mM NR AA	0.296548
												0.224352	0.25296	0.371048	0.688422		0.430121	0.420322	0.390487	1.4485		5nM FK866	0.903974	4.08732		5nM FK866	1.47728	4.08732
												0.26025	0.216208	0.186623	1.03533		0.458554	0.449167	0.381538	2.47501		5nM FK866 NR	0.621962			5nM FK866 NR	0.63154
												0.25657	0.264393	0.285182	0.82615		0.406961	0.422573	0.421304	1.69089
												0.218032	0.182134	0.253572	0.670324		0.415781	0.398669	0.417448	1.21145
												0.298103	0.273975	0.344797	1.64182		0.459274	0.452928	0.374772	1.8883
												0.276206	0.270759	0.291104	0.559685		0.468667	0.42633	0.390094	1.12241
												0.252857	0.325981	0.294868	0.630633		0.43795	0.546098	0.378733	1.00127
												0.269708	0.272773	0.239014	0.494622		0.413751	0.42026	0.383377	1.39085
												0.276425	0.26928	0.231365	1.25348		0.396998	0.420698	0.403543	1.22166
												0.22368	0.219907	0.267771	0.620999		0.421973	0.431781	0.403604	1.29594
												0.233528	0.208062	0.290374	0.957145		0.420796	0.399722	0.428177	1.9704
												0.310758	0.270676	0.287841	0.562921		0.417531	0.416479	0.402911	1.22377
												0.290001	0.264371	0.250695	0.981267		0.419641	0.413634	0.408553	1.46222
												0.265674	0.326745	0.2215	0.705351		0.454611	0.415912	0.414772	1.43362
												0.255765	0.271512	0.26564	0.631349		0.372385	0.284669	0.317206	0.570973
												0.312081	0.27746	0.210234	0.513862		0.424725	0.295759	0.338317	0.585332
												0.339257	0.281179	0.2582	0.407425		0.391955	0.301318	0.322329	0.591011
												0.272778	0.248558	0.247575	0.421513		0.406463	0.285188	0.327116	0.547649
												0.282987	0.255765	0.249004	0.499243		0.389668	0.277516	0.327863	0.587137

[truncated: 4 more sheets: Fig.S6, Fig.S8, Fig.S9, Sheet1]
